# Supplementary material for: Effects of Edible Insect Enrichment of Meat-Based and Meat Analogue Products on the Nutritional Composition, Techno-Functional Properties, and Acceptability to Consumers: A Systematic Review
Source: Foods. 2026 Jul 1;15(13):2329. doi: 10.3390/foods15132329 (PMC13360707; doi:10.3390/foods15132329)
Supplement: Supplementary file 1 [file foods-15-02329-s001.zip]

Archive with 1 entries (1 files):
- foods-4378215-supplementary.pdf
